# Supplementary material for: Molecular characteristics of primary pulmonary lymphoepithelioma-like carcinoma based on integrated genomic analyses
Source: Signal Transduct Target Ther. 2021 Jan 8;6:6. doi: 10.1038/s41392-020-00382-6 (PMC7791019; doi:10.1038/s41392-020-00382-6)
Supplement: Supplementary file 3 — Supplementary material 2, available online only [file 41392_2020_382_MOESM3_ESM.xlsx]

## Sheet: All miR-BARTs
sample	sRNA	T_mir	N_mir	log2.Fold_change.	p.value	q.value.Storey.et.al..2003.	Signature
P1	ebv-miR-BART10-3p	333113	201038	0.72855	0	0	FALSE
P1	ebv-miR-BART13-5p	53307.5	27040.2	0.97923	0	0	FALSE
P1	ebv-miR-BART16	97766.7	107867	-0.14184	0	0	FALSE
P1	ebv-miR-BART2-5p	28680.9	59664.7	-1.0568	0	0	TRUE
P1	ebv-miR-BART5-5p	9221.57	15724.4	-0.76993	0	0	FALSE
P1	ebv-miR-BART6-5p	10966.3	22337.5	-1.0264	0	0	TRUE
P1	ebv-miR-BART7-3p	26668.9	55403	-1.0548	0	0	TRUE
P1	ebv-miR-BART1-3p	17281.7	22778.4	-0.39842	1.0276e-284	1.846e-284	FALSE
P1	ebv-miR-BART4-5p	6174.99	9699.19	-0.65143	1.07e-243	1.7086e-243	FALSE
P1	ebv-miR-BART15	98.8718	881.745	-3.1567	1.1371e-167	1.6341e-167	TRUE
P1	ebv-miR-BART21-5p	763.536	2057.4	-1.4301	2.3308e-159	3.0451e-159	TRUE
P1	ebv-miR-BART9-5p	7683.14	9993.11	-0.37924	1.6857e-116	2.0187e-116	FALSE
P1	ebv-miR-BART17-5p	2166.66	881.745	1.297	1.5537e-102	1.7175e-102	TRUE
P1	ebv-miR-BART19-3p	56973.3	47467.3	0.26335	3.5113e-62	3.6043e-62	FALSE
P1	ebv-miR-BART21-3p	920.123	1616.53	-0.813	2.4342e-57	2.3321e-57	FALSE
P1	ebv-miR-BART18-3p	3264.19	4261.77	-0.38473	1.7147e-51	1.5401e-51	FALSE
P1	ebv-miR-BART9-3p	10024.8	11315.7	-0.17475	2.565e-50	2.1683e-50	FALSE
P1	ebv-miR-BART18-5p	3958.18	4996.55	-0.33609	3.4784e-50	2.7771e-50	FALSE
P1	ebv-miR-BART8-3p	11116.2	12344.4	-0.15119	5.5873e-47	4.226e-47	FALSE
P1	ebv-miR-BART11-5p	1245.12	587.83	1.0828	1.5279e-43	1.0979e-43	TRUE
P1	ebv-miR-BART20-5p	212.409	0	8.7307	7.251e-42	4.962e-42	TRUE
P1	ebv-miR-BART14-3p	4939.33	5731.34	-0.21456	7.1221e-33	4.6524e-33	FALSE
P1	ebv-miR-BART1-5p	78292.3	76123.9	0.040519	2.1271e-28	1.329e-28	FALSE
P1	ebv-miR-BART20-3p	77.5836	0	7.2777	1.938e-18	1.1604e-18	TRUE
P1	ebv-miR-BART10-5p	73.326	0	7.1963	1.344e-17	7.726e-18	TRUE
P1	ebv-miR-BART14-5p	1521.87	1028.7	0.56502	9.1678e-15	5.0673e-15	FALSE
P1	ebv-miR-BART11-3p	311.281	146.957	1.0828	4.6393e-12	2.4693e-12	TRUE
P1	ebv-miR-BART5-3p	41.6302	0	6.3796	5.4707e-11	2.8078e-11	TRUE
P1	ebv-miR-BART7-5p	1612.7	1175.66	0.45601	7.9444e-10	3.9368e-10	FALSE
P1	ebv-miR-BART17-3p	4680.56	4849.6	-0.051183	8.6642e-09	4.1504e-09	FALSE
P1	ebv-miR-BART4-3p	735.152	881.745	-0.26232	1.1592e-07	5.3736e-08	FALSE
P1	ebv-miR-BART22	169701	158714	0.096564	1.9803e-06	8.8933e-07	FALSE
P1	ebv-miR-BART6-3p	20076.2	19251.4	0.060519	5.7546e-05	2.506e-05	FALSE
P1	ebv-miR-BART3-3p	17927.5	17194	0.060266	0.00013675	5.7802e-05	FALSE
P1	ebv-miR-BART8-5p	44082.1	41442	0.089101	0.0023576	0.00096801	FALSE
P1	ebv-miR-BART3-5p	8600.9	8229.62	0.063662	0.013338	0.0053245	FALSE
P1	ebv-miR-BART2-3p	131.514	146.957	-0.16019	0.10717	0.041626	FALSE
P1	ebv-miR-BART12	1112.19	1028.7	0.11258	0.9249	0.34978	FALSE
P1	ebv-miR-BART13-3p	6375.57	5878.3	0.11716	0.96026	0.35384	FALSE
P1	ebv-miR-BART19-5p	0	0	NA	NA	NA	NA
P1	ebv-miR-BHRF1-1	3.78457	0	NA	NA	NA	NA
P1	ebv-miR-BHRF1-2-3p	0	0	NA	NA	NA	NA
P1	ebv-miR-BHRF1-3	NA	NA	NA	NA	NA	NA
P2	ebv-miR-BART10-3p	90478.9	216483	-1.2586	0	0	TRUE
P2	ebv-miR-BART1-5p	53027.2	73499.8	-0.47101	0	0	FALSE
P2	ebv-miR-BART16	200509	94987.5	1.0779	0	0	TRUE
P2	ebv-miR-BART19-3p	38600.4	50405.6	-0.38497	0	0	FALSE
P2	ebv-miR-BART22	306522	171500	0.83779	0	0	FALSE
P2	ebv-miR-BART2-5p	36547.8	53217.1	-0.5421	0	0	FALSE
P2	ebv-miR-BART3-3p	32401.3	16668	0.95897	0	0	FALSE
P2	ebv-miR-BART3-5p	3049.92	7631.13	-1.3231	0	0	TRUE
P2	ebv-miR-BART6-3p	30612.5	19278.6	0.66712	0	0	FALSE
P2	ebv-miR-BART7-3p	44621.7	51409.7	-0.2043	0	0	FALSE
P2	ebv-miR-BART8-5p	32666.8	41167.9	-0.3337	0	0	FALSE
P2	ebv-miR-BART9-3p	23552.6	12450.8	0.91965	0	0	FALSE
P2	ebv-miR-BART1-3p	16476	21286.8	-0.36959	2.718e-262	8.7814e-262	FALSE
P2	ebv-miR-BART21-5p	1517.52	200.819	2.9177	9.6939e-225	2.9082e-224	TRUE
P2	ebv-miR-BART13-5p	26908.5	30926.2	-0.20077	1.4429e-183	4.0402e-183	FALSE
P2	ebv-miR-BART4-5p	8023.42	4618.84	0.79669	1.0097e-139	2.6504e-139	FALSE
P2	ebv-miR-BART5-5p	13898.3	16668	-0.26217	1.8161e-133	4.4869e-133	FALSE
P2	ebv-miR-BART21-3p	1865.68	602.458	1.6308	3.2832e-125	7.6609e-125	TRUE
P2	ebv-miR-BART18-3p	6620.02	3815.57	0.79494	5.657e-115	1.2505e-114	FALSE
P2	ebv-miR-BART8-3p	16779.5	11848.3	0.50202	1.8275e-99	3.8377e-99	FALSE
P2	ebv-miR-BART14-3p	7051.71	4618.84	0.61044	4.1293e-68	8.2585e-68	FALSE
P2	ebv-miR-BART11-3p	394.472	0	9.6238	5.0425e-68	9.6265e-68	TRUE
P2	ebv-miR-BART2-3p	227.421	0	8.8292	5.2133e-44	9.52e-44	TRUE
P2	ebv-miR-BART18-5p	6746.55	4819.66	0.48522	2.0799e-37	3.6398e-37	FALSE
P2	ebv-miR-BART20-5p	149.684	401.638	-1.424	2.7917e-33	4.69e-33	TRUE
P2	ebv-miR-BART6-5p	20706.9	16668	0.31303	3.9768e-31	6.4241e-31	FALSE
P2	ebv-miR-BART20-3p	96.7574	0	7.5963	5.2812e-22	8.2152e-22	TRUE
P2	ebv-miR-BART9-5p	9367.27	9639.32	-0.041303	1.9474e-18	2.9211e-18	FALSE
P2	ebv-miR-BART5-3p	65.3319	0	7.0297	6.6595e-16	9.6449e-16	TRUE
P2	ebv-miR-BART10-5p	54.5811	0	6.7703	1.0789e-13	1.5105e-13	TRUE
P2	ebv-miR-BART12	1156.13	1405.73	-0.28203	1.2319e-13	1.669e-13	FALSE
P2	ebv-miR-BHRF1-1	52.9271	0	6.7259	2.3973e-13	3.1465e-13	TRUE
P2	ebv-miR-BART11-5p	1221.46	803.277	0.60464	8.1467e-13	1.0368e-12	FALSE
P2	ebv-miR-BHRF1-2-3p	38.8683	0	6.2805	2.585e-10	3.1933e-10	TRUE
P2	ebv-miR-BART17-3p	5257.15	4217.2	0.31799	2.4024e-09	2.8829e-09	FALSE
P2	ebv-miR-BART17-5p	2372.62	1807.37	0.39259	1.9207e-08	2.2408e-08	FALSE
P2	ebv-miR-BART14-5p	1257.85	1004.1	0.32506	0.0024733	0.0028075	FALSE
P2	ebv-miR-BART19-5p	8.26986	0	4.0479	0.0062919	0.0069542	TRUE
P2	ebv-miR-BART13-3p	6949.99	6024.58	0.20615	0.010001	0.01077	FALSE
P2	ebv-miR-BART15	177.802	200.819	-0.17563	0.032745	0.034382	FALSE
P2	ebv-miR-BART4-3p	605.354	602.458	0.0069185	0.10582	0.1084	FALSE
P2	ebv-miR-BART7-5p	1464.59	1405.73	0.059175	0.12789	0.12789	FALSE
P2	ebv-miR-BHRF1-3	2.48096	0	NA	NA	NA	NA
P3	ebv-miR-BART10-3p	521898	173382	1.5898	0	0	TRUE
P3	ebv-miR-BART13-3p	2111.22	5354.71	-1.3427	0	0	TRUE
P3	ebv-miR-BART13-5p	17197.6	25665.7	-0.57764	0	0	FALSE
P3	ebv-miR-BART1-5p	64154.2	61117.6	0.069956	0	0	FALSE
P3	ebv-miR-BART16	60162.9	61671.5	-0.035731	0	0	FALSE
P3	ebv-miR-BART19-3p	35318.6	39329.4	-0.15518	0	0	FALSE
P3	ebv-miR-BART22	140330	147532	-0.0722	0	0	FALSE
P3	ebv-miR-BART2-5p	98712.8	48007.8	1.04	0	0	TRUE
P3	ebv-miR-BART3-3p	52064	19941.7	1.3845	0	0	TRUE
P3	ebv-miR-BART6-3p	17196.2	16248.8	0.081758	0	0	FALSE
P3	ebv-miR-BART8-3p	7941.81	9786.2	-0.30128	0	0	FALSE
P3	ebv-miR-BART8-5p	36060	35267.2	0.032072	0	0	FALSE
P3	ebv-miR-BART5-5p	23310.1	9786.2	1.2521	2.5087e-277	6.2685e-278	TRUE
P3	ebv-miR-BART1-3p	24753.4	19941.7	0.31184	9.6027e-162	2.2281e-162	FALSE
P3	ebv-miR-BART3-5p	8423.07	7755.1	0.1192	1.6758e-136	3.6291e-137	FALSE
P3	ebv-miR-BART18-5p	2685.56	2954.32	-0.13761	8.285e-102	1.682e-102	FALSE
P3	ebv-miR-BART11-5p	858.561	1292.52	-0.59019	2.0292e-92	3.8774e-93	FALSE
P3	ebv-miR-BART7-5p	1056.97	1477.16	-0.48289	7.8476e-92	1.4162e-92	FALSE
P3	ebv-miR-BART21-5p	399.088	738.581	-0.88805	4.2995e-73	7.3508e-74	FALSE
P3	ebv-miR-BART9-5p	11451.9	8862.97	0.36972	2.0286e-52	3.2949e-53	FALSE
P3	ebv-miR-BART18-3p	4278.73	3692.91	0.21243	1.6739e-47	2.5892e-48	FALSE
P3	ebv-miR-BART4-5p	5826.05	4800.78	0.27925	2.5302e-46	3.7359e-47	FALSE
P3	ebv-miR-BART14-3p	4058.08	3508.26	0.21004	1.2732e-45	1.7981e-46	FALSE
P3	ebv-miR-BART21-3p	542.106	738.581	-0.44618	1.5643e-44	2.1172e-45	FALSE
P3	ebv-miR-BART17-3p	5904.14	4800.78	0.29846	2.3281e-42	3.025e-43	FALSE
P3	ebv-miR-BART5-3p	37.2301	184.645	-2.3102	1.5898e-41	1.9863e-42	TRUE
P3	ebv-miR-BART10-5p	54.937	184.645	-1.7489	1.3602e-33	1.6365e-34	TRUE
P3	ebv-miR-BART20-5p	175.708	0	8.457	2.4792e-32	2.8762e-33	TRUE
P3	ebv-miR-BART7-3p	66501.5	44499.5	0.5796	3.3659e-29	3.7702e-30	FALSE
P3	ebv-miR-BART6-5p	28311.2	19572.4	0.53255	1.2859e-27	1.3923e-28	FALSE
P3	ebv-miR-BART20-3p	136.208	0	8.0897	3.547e-26	3.7168e-27	TRUE
P3	ebv-miR-BART2-3p	261.518	369.291	-0.49784	1.0449e-24	1.0607e-25	FALSE
P3	ebv-miR-BART15	126.219	0	7.9798	1.4518e-24	1.4291e-25	TRUE
P3	ebv-miR-BART14-5p	1178.2	1107.87	0.088788	8.5248e-23	8.1446e-24	FALSE
P3	ebv-miR-BART12	611.572	553.936	0.1428	1.9493e-10	1.8091e-11	FALSE
P3	ebv-miR-BART4-3p	780.469	369.291	1.0796	2.9689e-06	2.6789e-07	TRUE
P3	ebv-miR-BHRF1-1	14.9828	0	4.9052	0.00050541	4.4372e-05	TRUE
P3	ebv-miR-BART17-5p	1804.3	1107.87	0.70365	0.57607	0.047981	FALSE
P3	ebv-miR-BART9-3p	16016.2	9970.85	0.68374	0.57373	0.047981	FALSE
P3	ebv-miR-BART11-3p	299.203	184.645	0.69637	0.86312	0.070094	FALSE
P3	ebv-miR-BART19-5p	3.6322	0	NA	NA	NA	NA
P3	ebv-miR-BHRF1-2-3p	2.72415	0	NA	NA	NA	NA
P3	ebv-miR-BHRF1-3	NA	NA	NA	NA	NA	NA
P4	ebv-miR-BART10-3p	195860	271514	-0.4712	0	0	FALSE
P4	ebv-miR-BART13-5p	10210.5	39724.1	-1.96	0	0	TRUE
P4	ebv-miR-BART16	176185	89820.9	0.97197	0	0	FALSE
P4	ebv-miR-BART18-3p	9024.89	3989.51	1.1777	0	0	TRUE
P4	ebv-miR-BART19-3p	32071.4	50210.8	-0.64671	0	0	FALSE
P4	ebv-miR-BART3-3p	29203.1	20175.5	0.53352	0	0	FALSE
P4	ebv-miR-BART7-3p	70562.8	38755.2	0.86452	0	0	FALSE
P4	ebv-miR-BART8-3p	17467.3	10942.6	0.6747	6.19e-293	1.1e-292	FALSE
P4	ebv-miR-BART18-5p	8441.44	4616.43	0.87071	4.35e-226	6.85e-226	FALSE
P4	ebv-miR-BART1-3p	28650.9	21714.3	0.39994	5.99e-171	8.49e-171	FALSE
P4	ebv-miR-BART2-5p	52622.1	43713.6	0.26759	4.11e-133	5.29e-133	FALSE
P4	ebv-miR-BART14-5p	813.608	1709.79	-1.0714	8.38e-79	9.91e-79	TRUE
P4	ebv-miR-BART9-3p	14104.9	10885.7	0.37377	4.38e-73	4.77e-73	FALSE
P4	ebv-miR-BART6-5p	15602.4	12253.5	0.34858	9.62e-70	9.74e-70	FALSE
P4	ebv-miR-BART3-5p	7306.32	9118.87	-0.31971	5.82e-59	5.5e-59	FALSE
P4	ebv-miR-BART8-5p	39779	43029.7	-0.11333	4.66e-58	4.13e-58	FALSE
P4	ebv-miR-BART17-5p	1301.67	2108.74	-0.69601	1.84e-49	1.53e-49	FALSE
P4	ebv-miR-BART22	158642	161233	-0.023368	1.26e-47	9.93e-48	FALSE
P4	ebv-miR-BART1-5p	79449.9	81670.9	-0.039776	2.59e-34	1.93e-34	FALSE
P4	ebv-miR-BART9-5p	7979.62	9289.85	-0.21934	1.99e-33	1.41e-33	FALSE
P4	ebv-miR-BART17-3p	3142.38	3989.51	-0.34435	6.69e-30	4.52e-30	FALSE
P4	ebv-miR-BART5-3p	74.6985	0	7.223	3.36e-18	2.17e-18	TRUE
P4	ebv-miR-BART14-3p	5456.02	4502.44	0.27714	8.23e-16	5.07e-16	FALSE
P4	ebv-miR-BART20-5p	61.0711	170.979	-1.4853	3.46e-14	2.05e-14	TRUE
P4	ebv-miR-BART13-3p	4179.58	4730.41	-0.17861	2.76e-13	1.56e-13	FALSE
P4	ebv-miR-BART20-3p	27.2549	0	5.7684	7.02e-08	3.83e-08	TRUE
P4	ebv-miR-BART6-3p	22708.8	20973.4	0.11469	2.67e-07	1.4e-07	FALSE
P4	ebv-miR-BART11-5p	838.844	1025.87	-0.29038	5.72e-07	2.9e-07	FALSE
P4	ebv-miR-BART15	108.01	170.979	-0.66265	5.33e-05	2.61e-05	FALSE
P4	ebv-miR-BART7-5p	1727.66	1880.77	-0.12251	0.00050724	0.00023971	FALSE
P4	ebv-miR-BART5-5p	11028.6	10201.7	0.11244	0.00055604	0.0002543	FALSE
P4	ebv-miR-BART2-3p	216.02	284.965	-0.39962	0.00060648	0.0002687	FALSE
P4	ebv-miR-BART12	910.009	1025.87	-0.1729	0.00092424	0.00039708	FALSE
P4	ebv-miR-BART21-3p	1088.18	911.887	0.25498	0.0011175	0.00046599	FALSE
P4	ebv-miR-BART11-3p	159.491	113.986	0.48462	0.012223	0.0049512	FALSE
P4	ebv-miR-BART21-5p	595.064	626.922	-0.075241	0.14707	0.057919	FALSE
P4	ebv-miR-BART4-3p	735.376	683.915	0.10467	0.43146	0.16532	FALSE
P4	ebv-miR-BART10-5p	116.086	113.986	0.026333	0.92425	0.34483	FALSE
P4	ebv-miR-BART4-5p	7056.99	6839.15	0.045235	0.97325	0.3538	FALSE
P4	ebv-miR-BART19-5p	2.01888	0	NA	NA	NA	NA
P4	ebv-miR-BHRF1-1	0	0	NA	NA	NA	NA
P4	ebv-miR-BHRF1-2-3p	0	0	NA	NA	NA	NA
P4	ebv-miR-BHRF1-3	NA	NA	NA	NA	NA	NA
P5	ebv-miR-BART16	146042	136523	0.097235	0	0	FALSE
P5	ebv-miR-BART2-5p	70087	110979	-0.66306	0	0	FALSE
P5	ebv-miR-BART3-5p	7790.85	14789	-0.92467	0	0	FALSE
P5	ebv-miR-BART6-3p	29973.8	23915	0.32579	0	0	FALSE
P5	ebv-miR-BART6-5p	29726	19800.1	0.58621	0	0	FALSE
P5	ebv-miR-BART5-5p	19002.4	14381.6	0.40196	9.1196e-276	5.1341e-276	FALSE
P5	ebv-miR-BART1-5p	104003	132734	-0.35192	2.6481e-269	1.2778e-269	FALSE
P5	ebv-miR-BART8-3p	15948.4	12100.1	0.3984	1.5334e-228	6.4744e-229	FALSE
P5	ebv-miR-BART10-3p	143404	175349	-0.29015	2.0343e-179	7.6349e-180	FALSE
P5	ebv-miR-BART19-3p	39278.4	51822.6	-0.39985	5.4868e-149	1.8533e-149	FALSE
P5	ebv-miR-BART3-3p	6238.1	10144.5	-0.70152	7.3151e-127	2.2463e-127	FALSE
P5	ebv-miR-BART1-3p	25210.1	22896.5	0.13888	5.1446e-114	1.4481e-114	FALSE
P5	ebv-miR-BART22	127795	131431	-0.040467	5.1025e-106	1.3258e-106	FALSE
P5	ebv-miR-BART7-3p	57614.6	56711.5	0.022794	2.0078e-103	4.8443e-104	FALSE
P5	ebv-miR-BART13-5p	27361.4	36096.6	-0.39972	7.8754e-103	1.7734e-103	FALSE
P5	ebv-miR-BART14-3p	5258.55	3829.66	0.45745	9.3448e-91	1.9728e-91	FALSE
P5	ebv-miR-BART9-5p	8012.21	11163	-0.47846	7.1386e-54	1.4184e-54	FALSE
P5	ebv-miR-BART18-5p	4707.1	4196.33	0.16571	5.4365e-26	1.0202e-26	FALSE
P5	ebv-miR-BART10-5p	100.994	0	7.6581	1.6626e-24	2.9557e-25	TRUE
P5	ebv-miR-BART7-5p	1787.21	1466.68	0.28516	2.9342e-18	4.9555e-19	FALSE
P5	ebv-miR-BART5-3p	57.2002	0	6.8379	2.137e-15	3.4373e-16	TRUE
P5	ebv-miR-BART15	120.061	40.741	1.5592	1.979e-12	3.0385e-13	TRUE
P5	ebv-miR-BART20-3p	40.8148	0	6.351	1.1724e-11	1.65e-12	TRUE
P5	ebv-miR-BART4-5p	10663.4	10837.1	-0.023316	1.1615e-11	1.65e-12	FALSE
P5	ebv-miR-BART21-5p	516.59	774.08	-0.58346	1.3356e-07	1.8046e-08	FALSE
P5	ebv-miR-BART11-3p	185.603	325.928	-0.81234	4.4364e-07	5.7636e-08	FALSE
P5	ebv-miR-BART12	735.261	1018.53	-0.47015	5.7712e-06	7.22e-07	FALSE
P5	ebv-miR-BART9-3p	8804.96	9207.47	-0.064488	1.8759e-05	2.263e-06	FALSE
P5	ebv-miR-BART20-5p	119.763	81.4821	0.55563	0.00052157	6.0751e-05	FALSE
P5	ebv-miR-BART14-5p	1330.2	1344.45	-0.015373	0.011591	0.0013051	FALSE
P5	ebv-miR-BART18-3p	4686.25	4970.41	-0.08493	0.015179	0.0016539	FALSE
P5	ebv-miR-BART17-5p	2160.5	2566.68	-0.24854	0.027464	0.002899	FALSE
P5	ebv-miR-BART4-3p	476.073	488.892	-0.038334	0.20476	0.020958	FALSE
P5	ebv-miR-BART21-3p	407.552	488.892	-0.26253	0.26956	0.02678	FALSE
P5	ebv-miR-BART11-5p	799.016	937.044	-0.22989	0.28626	0.02686	FALSE
P5	ebv-miR-BART17-3p	3450.78	3748.17	-0.11926	0.27882	0.02686	FALSE
P5	ebv-miR-BART13-3p	4506.6	4929.66	-0.12945	0.36987	0.033766	FALSE
P5	ebv-miR-BART2-3p	149.853	162.964	-0.12101	0.83003	0.07189	FALSE
P5	ebv-miR-BART8-5p	38808.6	43307.7	-0.15825	0.82084	0.07189	FALSE
P5	ebv-miR-BART19-5p	3.2771	0	NA	NA	NA	NA
P5	ebv-miR-BHRF1-1	0	0	NA	NA	NA	NA
P5	ebv-miR-BHRF1-2-3p	1.78751	0	NA	NA	NA	NA
P5	ebv-miR-BHRF1-3	NA	NA	NA	NA	NA	NA
P6	ebv-miR-BART10-3p	385387	155967	1.3051	0	0	TRUE
P6	ebv-miR-BART13-5p	10046.7	24051.7	-1.2594	0	0	TRUE
P6	ebv-miR-BART1-3p	15437.6	21098	-0.45066	0	0	FALSE
P6	ebv-miR-BART1-5p	95076	98685.9	-0.053762	0	0	FALSE
P6	ebv-miR-BART16	141690	126588	0.1626	0	0	FALSE
P6	ebv-miR-BART19-3p	29752.6	39822.5	-0.42056	0	0	FALSE
P6	ebv-miR-BART2-5p	88264.5	100585	-0.18851	0	0	FALSE
P6	ebv-miR-BART4-5p	6082.98	9230.37	-0.60161	0	0	FALSE
P6	ebv-miR-BART6-3p	11861.3	14821.3	-0.32141	0	0	FALSE
P6	ebv-miR-BART9-5p	23517.3	8861.16	1.4082	0	0	TRUE
P6	ebv-miR-BART18-5p	2013.31	3586.66	-0.83307	4.3979e-207	1.5592e-206	FALSE
P6	ebv-miR-BART7-3p	66773.7	60815	0.13485	1.3457e-198	4.3736e-198	FALSE
P6	ebv-miR-BART8-5p	30924.9	30170.1	0.035646	1.8432e-186	5.5296e-186	FALSE
P6	ebv-miR-BART8-3p	9321.5	10812.7	-0.2141	1.211e-183	3.3735e-183	FALSE
P6	ebv-miR-BART5-5p	16659.5	9705.08	0.77953	2.5182e-116	6.5472e-116	FALSE
P6	ebv-miR-BART17-5p	731.812	1265.88	-0.79059	3.2941e-70	8.0295e-70	FALSE
P6	ebv-miR-BART13-3p	1930.53	2531.76	-0.39114	2.0771e-69	4.7651e-69	FALSE
P6	ebv-miR-BART11-5p	410.61	843.92	-1.0393	1.7049e-63	3.694e-63	TRUE
P6	ebv-miR-BART7-5p	963.608	1476.86	-0.61601	5.3349e-63	1.095e-62	FALSE
P6	ebv-miR-BART3-5p	9016.86	8808.41	0.033742	3.4805e-55	6.7869e-55	FALSE
P6	ebv-miR-BART9-3p	6228.68	6223.91	0.0011065	1.378e-46	2.5592e-46	FALSE
P6	ebv-miR-BART6-5p	25385	17247.6	0.55758	6.4641e-42	1.1459e-41	FALSE
P6	ebv-miR-BART11-3p	109.275	0	7.7718	3.9623e-23	6.7187e-23	TRUE
P6	ebv-miR-BART14-5p	1076.19	1213.13	-0.1728	1.9033e-19	3.0929e-19	FALSE
P6	ebv-miR-BART14-3p	3361.04	3164.7	0.086839	1.9583e-15	3.0549e-15	FALSE
P6	ebv-miR-BART4-3p	357.628	474.705	-0.40857	7.8801e-15	1.182e-14	FALSE
P6	ebv-miR-BART10-5p	46.3592	105.49	-1.1862	1.5474e-10	2.2351e-10	TRUE
P6	ebv-miR-BART12	685.453	738.43	-0.1074	3.9449e-10	5.4947e-10	FALSE
P6	ebv-miR-BART5-3p	33.1137	0	6.0494	1.7107e-08	2.3006e-08	TRUE
P6	ebv-miR-BART18-3p	4847.84	4219.6	0.20024	2.1533e-08	2.7993e-08	FALSE
P6	ebv-miR-BART21-5p	311.269	369.215	-0.2463	2.4529e-08	3.0859e-08	FALSE
P6	ebv-miR-BART22	132584	104541	0.34284	2.5024e-06	3.0498e-06	FALSE
P6	ebv-miR-BART21-3p	569.555	369.215	0.62538	0.0068893	0.0081419	FALSE
P6	ebv-miR-BART20-3p	39.7364	52.745	-0.40857	0.0096155	0.01103	FALSE
P6	ebv-miR-BART17-3p	2347.76	1687.84	0.47611	0.0186	0.020726	FALSE
P6	ebv-miR-BART2-3p	86.0956	52.745	0.70691	0.17224	0.1866	FALSE
P6	ebv-miR-BART3-3p	12351.4	9652.33	0.35573	0.49147	0.51803	FALSE
P6	ebv-miR-BART20-5p	76.1615	52.745	0.53003	0.52817	0.54207	FALSE
P6	ebv-miR-BART15	72.8501	52.745	0.4659	0.70741	0.70741	FALSE
P6	ebv-miR-BART19-5p	NA	NA	NA	NA	NA	NA
P6	ebv-miR-BHRF1-1	3.31137	0	NA	NA	NA	NA
P6	ebv-miR-BHRF1-2-3p	NA	NA	NA	NA	NA	NA
P6	ebv-miR-BHRF1-3	NA	NA	NA	NA	NA	NA
P7	ebv-miR-BART10-3p	299190	156572	0.93424	0	0	FALSE
P7	ebv-miR-BART13-5p	52878.5	23801.2	1.1516	0	0	TRUE
P7	ebv-miR-BART16	73228.5	81727.2	-0.15841	0	0	FALSE
P7	ebv-miR-BART22	207782	132006	0.65446	0	0	FALSE
P7	ebv-miR-BART2-5p	66480.2	78764	-0.24461	0	0	FALSE
P7	ebv-miR-BART5-5p	183.697	6499.94	-5.145	0	0	TRUE
P7	ebv-miR-BART7-3p	57650.6	53051	0.11996	2.7406e-304	2.9333e-304	FALSE
P7	ebv-miR-BART1-5p	128279	82109.5	0.64366	4.4029e-271	4.1235e-271	FALSE
P7	ebv-miR-BART9-3p	11782.9	13477.8	-0.1939	1.2253e-266	1.02e-266	FALSE
P7	ebv-miR-BART8-3p	12521.7	14051.3	-0.16628	1.0329e-256	7.7387e-257	FALSE
P7	ebv-miR-BART19-3p	39947	37087.9	0.10714	4.8004e-226	3.2696e-226	FALSE
P7	ebv-miR-BART6-5p	22100.2	22080.7	0.0012735	4.7863e-224	2.9884e-224	FALSE
P7	ebv-miR-BART13-3p	3106.7	4683.78	-0.59229	1.6582e-214	9.557e-215	FALSE
P7	ebv-miR-BART4-5p	6582.81	8029.34	-0.28658	3.9342e-202	2.1055e-202	FALSE
P7	ebv-miR-BART1-3p	21353.3	20933.6	0.028635	3.0243e-188	1.5106e-188	FALSE
P7	ebv-miR-BART21-5p	799.385	1720.57	-1.1059	7.4072e-149	3.4686e-149	TRUE
P7	ebv-miR-BART14-3p	4317.89	5066.13	-0.23056	3.3886e-111	1.4934e-111	FALSE
P7	ebv-miR-BART18-3p	5494.76	5926.41	-0.1091	5.5785e-91	2.322e-91	FALSE
P7	ebv-miR-BART21-3p	555.129	1051.46	-0.9215	4.759e-76	1.8766e-76	FALSE
P7	ebv-miR-BART3-3p	19350.8	17301.3	0.16151	2.3564e-74	8.8275e-75	FALSE
P7	ebv-miR-BART6-3p	25105.9	20742.4	0.27544	2.4593e-32	8.7742e-33	FALSE
P7	ebv-miR-BART12	730.751	955.873	-0.38744	1.435e-31	4.8869e-32	FALSE
P7	ebv-miR-BART11-5p	801.404	286.762	1.4827	8.8566e-30	2.885e-30	TRUE
P7	ebv-miR-BHRF1-1	4.0373	95.5873	-4.5654	9.402e-28	2.9351e-28	TRUE
P7	ebv-miR-BART5-3p	123.138	0	7.9441	3.3679e-25	1.0093e-25	TRUE
P7	ebv-miR-BART10-5p	113.044	0	7.8207	1.7793e-23	5.1275e-24	TRUE
P7	ebv-miR-BART17-3p	4041.34	3727.91	0.11647	2.3109e-22	6.4126e-23	FALSE
P7	ebv-miR-BART15	80.746	191.175	-1.2434	3.3038e-20	8.8404e-21	TRUE
P7	ebv-miR-BART20-5p	92.8579	0	7.537	6.2236e-20	1.6079e-20	TRUE
P7	ebv-miR-BART3-5p	14068	9367.56	0.58667	2.7876e-16	6.9619e-17	FALSE
P7	ebv-miR-BART9-5p	17961.9	12235.2	0.55391	2.2481e-13	5.4334e-14	FALSE
P7	ebv-miR-BART7-5p	2190.23	1338.22	0.71077	1.3684e-08	3.2039e-09	FALSE
P7	ebv-miR-BART20-3p	52.4849	95.5873	-0.86492	7.3446e-08	1.6675e-08	FALSE
P7	ebv-miR-BART2-3p	244.257	286.762	-0.23146	1.0068e-07	2.2185e-08	FALSE
P7	ebv-miR-BART8-5p	52739.2	37852.6	0.47848	1.0151e-06	2.1729e-07	FALSE
P7	ebv-miR-BART14-5p	1764.3	1529.4	0.20613	5.9507e-06	1.2385e-06	FALSE
P7	ebv-miR-BART4-3p	492.55	477.937	0.043452	2.3776e-05	4.8145e-06	FALSE
P7	ebv-miR-BART11-3p	187.734	191.175	-0.026198	0.0018524	0.00036524	FALSE
P7	ebv-miR-BART17-5p	2739.31	2007.33	0.44853	0.70383	0.13521	FALSE
P7	ebv-miR-BART18-5p	4634.82	3441.14	0.42962	0.92549	0.17335	FALSE
P7	ebv-miR-BART19-5p	4.0373	0	NA	NA	NA	NA
P7	ebv-miR-BHRF1-2-3p	2.01865	0	NA	NA	NA	NA
P7	ebv-miR-BHRF1-3	NA	NA	NA	NA	NA	NA
P9	ebv-miR-BART10-3p	239467	152228	0.65359	0	0	FALSE
P9	ebv-miR-BART1-5p	79206.8	89597.1	-0.17783	0	0	FALSE
P9	ebv-miR-BART18-5p	2742.28	6089.12	-1.1509	0	0	TRUE
P9	ebv-miR-BART21-5p	418.036	2609.62	-2.6421	0	0	TRUE
P9	ebv-miR-BART22	181981	144399	0.33373	0	0	FALSE
P9	ebv-miR-BART2-5p	49009.6	95686.2	-0.96525	0	0	FALSE
P9	ebv-miR-BART3-3p	16031.8	4349.37	1.8821	0	0	TRUE
P9	ebv-miR-BART5-5p	12371.2	23486.6	-0.92485	0	0	FALSE
P9	ebv-miR-BART7-5p	1888.21	0	11.883	4.7377e-224	2.053e-223	TRUE
P9	ebv-miR-BART20-3p	67.3241	869.875	-3.6916	1.299e-186	5.0663e-186	TRUE
P9	ebv-miR-BART13-5p	41835.7	46103.4	-0.14014	9.7412e-174	3.4537e-173	FALSE
P9	ebv-miR-BART9-5p	11528.1	14787.9	-0.35926	9.3715e-166	3.0457e-165	FALSE
P9	ebv-miR-BART14-5p	1747.3	3479.5	-0.99376	1.8986e-164	5.6959e-164	FALSE
P9	ebv-miR-BART17-5p	2426.02	4349.37	-0.84222	3.4696e-162	9.6653e-162	FALSE
P9	ebv-miR-BART4-5p	4708.77	6959	-0.56353	1.1219e-145	2.917e-145	FALSE
P9	ebv-miR-BART8-5p	39195.2	42623.9	-0.12099	2.5217e-139	6.1466e-139	FALSE
P9	ebv-miR-BART13-3p	3806.94	1739.75	1.1298	1.2559e-137	2.8811e-137	TRUE
P9	ebv-miR-BART11-5p	942.538	0	10.88	2.7384e-133	5.9332e-133	TRUE
P9	ebv-miR-BART12	862.688	0	10.753	1.2253e-124	2.5151e-124	TRUE
P9	ebv-miR-BART6-3p	16963.3	12178.2	0.47811	6.8921e-96	1.344e-95	FALSE
P9	ebv-miR-BART18-3p	3403.78	1739.75	0.96826	3.144e-92	5.8389e-92	FALSE
P9	ebv-miR-BART19-3p	36397.3	38274.5	-0.072552	6.474e-83	1.1477e-82	FALSE
P9	ebv-miR-BART17-3p	4368.24	2609.62	0.74321	3.4511e-69	5.8518e-69	FALSE
P9	ebv-miR-BART21-3p	340.535	0	9.4117	8.9485e-61	1.4541e-60	TRUE
P9	ebv-miR-BART16	170123	147879	0.20216	2.7422e-57	4.2779e-57	FALSE
P9	ebv-miR-BART14-3p	4289.17	5219.25	-0.28314	8.9949e-44	1.3492e-43	FALSE
P9	ebv-miR-BART6-5p	23543.1	24356.5	-0.049003	9.5469e-42	1.379e-41	FALSE
P9	ebv-miR-BART11-3p	201.19	0	8.6524	5.1906e-40	7.2298e-40	TRUE
P9	ebv-miR-BART9-3p	13488.3	10438.5	0.3698	7.8169e-39	1.0512e-38	FALSE
P9	ebv-miR-BART2-3p	162.048	0	8.3403	1.2964e-33	1.6853e-33	TRUE
P9	ebv-miR-BART20-5p	140.911	0	8.1386	5.1528e-30	6.4825e-30	TRUE
P9	ebv-miR-BART15	110.38	0	7.7863	1.3557e-24	1.6523e-24	TRUE
P9	ebv-miR-BART4-3p	565.992	869.875	-0.62002	2.7378e-22	3.2356e-22	FALSE
P9	ebv-miR-BART10-5p	84.5466	0	7.4017	9.3927e-20	1.0774e-19	TRUE
P9	ebv-miR-BART5-3p	43.839	0	6.4541	1.9056e-11	2.1234e-11	TRUE
P9	ebv-miR-BART7-3p	45814.9	43493.7	0.075008	3.0972e-08	3.3553e-08	FALSE
P9	ebv-miR-BART8-3p	10267.7	8698.75	0.23924	8.1119e-08	8.5503e-08	FALSE
P9	ebv-miR-BART1-3p	18969.7	16527.6	0.19882	2.4398e-06	2.504e-06	FALSE
P9	ebv-miR-BART3-5p	5560.5	5219.25	0.091373	0.19561	0.19561	FALSE
P9	ebv-miR-BART19-5p	2.34852	0	NA	NA	NA	NA
P9	ebv-miR-BHRF1-1	4.69703	0	NA	NA	NA	NA
P9	ebv-miR-BHRF1-2-3p	0	0	NA	NA	NA	NA
P9	ebv-miR-BHRF1-3	NA	NA	NA	NA	NA	NA

## Sheet: differentially expressed 
sample	sRNA	T_mir	N_mir	log2.Fold_change.	p.value	q.value.Storey.et.al..2003.	Signature
P1	ebv-miR-BART2-5p	28680.9	59664.7	-1.0568	0	0	TRUE
P1	ebv-miR-BART6-5p	10966.3	22337.5	-1.0264	0	0	TRUE
P1	ebv-miR-BART7-3p	26668.9	55403	-1.0548	0	0	TRUE
P1	ebv-miR-BART15	98.8718	881.745	-3.1567	1.1371e-167	1.6341e-167	TRUE
P1	ebv-miR-BART21-5p	763.536	2057.4	-1.4301	2.3308e-159	3.0451e-159	TRUE
P1	ebv-miR-BART17-5p	2166.66	881.745	1.297	1.5537e-102	1.7175e-102	TRUE
P1	ebv-miR-BART11-5p	1245.12	587.83	1.0828	1.5279e-43	1.0979e-43	TRUE
P1	ebv-miR-BART20-5p	212.409	0	8.7307	7.251e-42	4.962e-42	TRUE
P1	ebv-miR-BART20-3p	77.5836	0	7.2777	1.938e-18	1.1604e-18	TRUE
P1	ebv-miR-BART10-5p	73.326	0	7.1963	1.344e-17	7.726e-18	TRUE
P1	ebv-miR-BART11-3p	311.281	146.957	1.0828	4.6393e-12	2.4693e-12	TRUE
P1	ebv-miR-BART5-3p	41.6302	0	6.3796	5.4707e-11	2.8078e-11	TRUE
P2	ebv-miR-BART10-3p	90478.9	216483	-1.2586	0	0	TRUE
P2	ebv-miR-BART16	200509	94987.5	1.0779	0	0	TRUE
P2	ebv-miR-BART3-5p	3049.92	7631.13	-1.3231	0	0	TRUE
P2	ebv-miR-BART21-3p	1865.68	602.458	1.6308	3.2832e-125	7.6609e-125	TRUE
P2	ebv-miR-BART2-3p	227.421	0	8.8292	5.2133e-44	9.52e-44	TRUE
P2	ebv-miR-BHRF1-1	52.9271	0	6.7259	2.3973e-13	3.1465e-13	TRUE
P2	ebv-miR-BHRF1-2-3p	38.8683	0	6.2805	2.585e-10	3.1933e-10	TRUE
P2	ebv-miR-BART19-5p	8.26986	0	4.0479	0.0062919	0.0069542	TRUE
P3	ebv-miR-BART13-3p	2111.22	5354.71	-1.3427	0	0	TRUE
P3	ebv-miR-BART3-3p	52064	19941.7	1.3845	0	0	TRUE
P3	ebv-miR-BART5-5p	23310.1	9786.2	1.2521	2.5087e-277	6.2685e-278	TRUE
P3	ebv-miR-BART4-3p	780.469	369.291	1.0796	2.9689e-06	2.6789e-07	TRUE
P4	ebv-miR-BART13-5p	10210.5	39724.1	-1.96	0	0	TRUE
P4	ebv-miR-BART18-3p	9024.89	3989.51	1.1777	0	0	TRUE
P4	ebv-miR-BART14-5p	813.608	1709.79	-1.0714	8.38e-79	9.91e-79	TRUE
P6	ebv-miR-BART9-5p	23517.3	8861.16	1.4082	0	0	TRUE
P9	ebv-miR-BART18-5p	2742.28	6089.12	-1.1509	0	0	TRUE
P9	ebv-miR-BART7-5p	1888.21	0	11.883	4.7377e-224	2.053e-223	TRUE
P9	ebv-miR-BART12	862.688	0	10.753	1.2253e-124	2.5151e-124	TRUE
